# Supplementary material for: Optimized Sambucus nigra L., Epilobium hirsutum L., and Lythrum salicaria L. Extracts: Biological Effects Supporting Their Potential in Wound Care
Source: Antioxidants (Basel). 2025 Apr 27;14(5):521. doi: 10.3390/antiox14050521 (PMC12108421; doi:10.3390/antiox14050521)
Supplement: Supplementary file 1 [file antioxidants-14-00521-s001.zip]

Archive with 1 entries (1 files):
- antioxidants-3551226-supplementary.pdf
